# Supplementary material for: Young Adults’ Sleep Duration on Work Days: Differences between East and West
Source: Front Neurol. 2014 May 28;5:81. doi: 10.3389/fneur.2014.00081 (PMC4036075; doi:10.3389/fneur.2014.00081)
Supplement: Supplementary file 1 [file Presentation1.ZIP]

Archive with 2 entries (2 files):
- Supplementary Figures.pdf
- Supplementary Tables.pdf
